# Supplementary material for: Salivary Hydrogen Sulfide Measured with a New Highly Sensitive Self-Immolative Coumarin-Based Fluorescent Probe
Source: Molecules. 2018 Sep 3;23(9):2241. doi: 10.3390/molecules23092241 (PMC6225104; doi:10.3390/molecules23092241)
Supplement: Supplementary file 1 [file molecules-23-02241-s001.zip]

Archive with 8 entries (8 files):
- 1H NMR compound 1.pdf
- 1H NMR compound 2.pdf
- 1H NMR compound 3.pdf
- 7-Hydroxy-4-methylcoumarin-1H NMR.pdf
- 13 C NMR  compound 1.pdf
- 13 C NMR compound 2.pdf
- 13C NMR compound 3.pdf
- HRMS - 7-Hydroxy-4-methylcoumarin.png
